# Supplementary material for: Temporal Response of Mesocarnivores to Human Activity and Infrastructure in Taihang Mountains, Central North China: Shifts in Activity Patterns and Their Overlap
Source: Animals (Basel). 2023 Feb 16;13(4):688. doi: 10.3390/ani13040688 (PMC9952777; doi:10.3390/ani13040688)
Supplement: Supplementary file 1 [file animals-13-00688-s001.zip]

Archive with 1 entries (1 files):
- animals-2074357-supplementary.pdf
